# Supplementary material for: Unique Aggregation of Sterigmatocystin in Water Yields Strong and Specific Circular Dichroism Response Allowing Highly Sensitive and Selective Monitoring of Bio-Relevant Interactions
Source: Mar Drugs. 2019 Nov 6;17(11):629. doi: 10.3390/md17110629 (PMC6891739; doi:10.3390/md17110629)
Supplement: Supplementary file 1 [file marinedrugs-17-00629-s001.zip]

Archive with 1 entries (1 files):
- marinedrugs-625954-supplementary.pdf
